# Supplementary material for: Tetra­aqua­bis­(tetra­zolido-κN 1)magnesium
Source: Acta Crystallogr Sect E Struct Rep Online. 2010 Jul 21;66(Pt 8):m979. doi: 10.1107/S1600536810027625 (PMC3007222; doi:10.1107/S1600536810027625)
Supplement: Supplementary file 2 [file e-66-0m979-Isup2.hkl]

# 
# h,k,l, Fc-squared, Fo-squared, sigma(Fo-squared) and status flag 
# 
data_I
_shelx_title ' L910241m in P2(1)/c' 
_shelx_refln_list_code          4 
_shelx_F_calc_maximum       81.44 
_exptl_crystal_F_000       244.00 
_reflns_d_resolution_high  0.8409 
 
loop_ 
 _symmetry_equiv_pos_as_xyz 
 'x, y, z' 
 '-x, y+1/2, -z+1/2' 
 '-x, -y, -z' 
 'x, -y-1/2, z-1/2' 
 
_cell_length_a     5.7570 
_cell_length_b    11.6379 
_cell_length_c     6.9625 
_cell_angle_alpha  90.000 
_cell_angle_beta   99.785 
_cell_angle_gamma  90.000 
 
_shelx_F_squared_multiplier     1.000 
 
loop_ 
 _refln_index_h 
 _refln_index_k 
 _refln_index_l 
 _refln_F_squared_calc 
 _refln_F_squared_meas 
 _refln_F_squared_sigma 
 _refln_observed_status 
   1   0   0      521.69      453.04      8.44 o 
   2   0   0     1053.57     1022.98     14.60 o 
   3   0   0       56.93       78.79      1.54 o 
   4   0   0      456.22      399.56      8.70 o 
   5   0   0      825.24      765.58     16.08 o 
   6   0   0       85.86      104.25      3.49 o 
   1   1   0     2487.35     2568.27     35.79 o 
   2   1   0       19.13       14.01      0.63 o 
   3   1   0      936.67      947.40      9.66 o 
   4   1   0       94.72       97.12      1.37 o 
   5   1   0        4.33        3.50      0.80 o 
   6   1   0        3.86        4.16      1.73 o 
   0   2   0        0.17        0.00      0.26 o 
   1   2   0      813.93      905.56     11.18 o 
   2   2   0     1308.84     1381.25     19.31 o 
   3   2   0       63.97       64.00      1.46 o 
   4   2   0     1500.28     1547.29     22.34 o 
   5   2   0      145.44      142.10      3.75 o 
   6   2   0       36.06       38.01      1.51 o 
   1   3   0     2327.34     2572.65     28.50 o 
   2   3   0        2.31        1.00      0.34 o 
   3   3   0       11.95       14.55      0.45 o 
   4   3   0       46.69       47.86      2.24 o 
   5   3   0      103.76      105.40      1.88 o 
   6   3   0       42.43       41.81      1.52 o 
   0   4   0     1390.83     1729.69     22.68 o 
   1   4   0      423.69      444.47      5.95 o 
   2   4   0      440.97      474.01      7.20 o 
   3   4   0      234.92      249.06      3.59 o 
   4   4   0      197.44      174.20      2.57 o 
   5   4   0       64.61       72.09      1.66 o 
   6   4   0        0.17        0.00      1.49 o 
   1   5   0     3904.72     4817.89     69.33 o 
   2   5   0      112.69      133.56      3.07 o 
   3   5   0      949.55      972.65     12.65 o 
   4   5   0      403.58      395.58      5.13 o 
   5   5   0       44.14       40.30      2.43 o 
   6   5   0       60.85       59.06      2.72 o 
   1   6   0       90.77       77.36      0.98 o 
   2   6   0       20.16       18.12      0.61 o 
   3   6   0       11.50        9.21      0.88 o 
   4   6   0       17.74       18.56      1.32 o 
   5   6   0      206.51      193.27      4.20 o 
   6   6   0       47.17       45.75      1.80 o 
   1   7   0       81.14       86.20      1.18 o 
   2   7   0      159.14      172.45      2.44 o 
   3   7   0      749.58      720.66     10.94 o 
   4   7   0       15.50       11.83      1.10 o 
   5   7   0      222.87      222.05      4.28 o 
   0   8   0      367.61      529.42      7.90 o 
   1   8   0      493.46      574.18      5.48 o 
   2   8   0      206.15      216.12      3.14 o 
   3   8   0      272.37      267.64      4.70 o 
   4   8   0      246.58      244.57      4.53 o 
   5   8   0       11.15        9.08      1.29 o 
   1   9   0      223.72      261.07      3.12 o 
   3   9   0       70.62       64.52      1.87 o 
   4   9   0       83.83       86.85      2.34 o 
   5   9   0        2.14        2.98      1.22 o 
   0  10   0        6.95        7.58      1.28 o 
   1  10   0        7.77        4.81      1.00 o 
   2  10   0     1260.88     1195.52     75.98 o 
   3  10   0      299.43      302.44      5.36 o 
   4  10   0      103.43       96.52      5.23 o 
   1  11   0        1.94        2.00      1.46 o 
   2  11   0       91.21       97.27      3.62 o 
   3  11   0      134.10      135.48      3.05 o 
   4  11   0        1.22        1.79      1.33 o 
   2  12   0      228.55      200.45      5.91 o 
   3  12   0       58.48       55.28      2.93 o 
  -6   1   1      141.07      139.98      2.95 o 
  -5   1   1       63.80       60.59      1.65 o 
  -4   1   1       24.58       18.19      0.71 o 
  -3   1   1      171.39      159.40      2.19 o 
  -2   1   1      234.19      210.53      2.66 o 
  -1   1   1      524.81      499.43      5.88 o 
   0   1   1      634.98      613.33      7.24 o 
   1   1   1      321.90      322.18      3.87 o 
   2   1   1      130.50      130.60      3.60 o 
   3   1   1      128.31      104.61      1.39 o 
   4   1   1       32.85       28.09      0.81 o 
   5   1   1      171.16      164.26      3.11 o 
   6   1   1       66.85       72.35      2.02 o 
  -6   2   1        8.76       13.76      1.69 o 
  -5   2   1      306.03      286.31      4.78 o 
  -4   2   1       21.33       18.29      0.81 o 
  -3   2   1      115.32      123.37      1.81 o 
  -2   2   1        3.57        3.01      0.30 o 
  -1   2   1      135.31      135.84      2.19 o 
   0   2   1        1.00        1.02      0.25 o 
   1   2   1       71.41       72.89      1.61 o 
   2   2   1       12.98       12.32      0.44 o 
   3   2   1      261.23      281.88      3.40 o 
   4   2   1       22.83       20.35      0.65 o 
   5   2   1      254.35      239.72      4.16 o 
   6   2   1        1.10        1.71      1.05 o 
  -6   3   1       43.74       39.04      1.49 o 
  -5   3   1      145.45      139.45      2.28 o 
  -4   3   1      741.10      717.23      8.70 o 
  -3   3   1      157.31      145.19      2.52 o 
  -2   3   1      273.73      253.04      2.79 o 
  -1   3   1      333.55      341.48      3.20 o 
   0   3   1      922.56     1157.05     16.49 o 
   1   3   1      274.19      276.31      4.25 o 
   2   3   1      118.95       95.32      1.42 o 
   3   3   1      298.69      284.15      3.69 o 
   4   3   1     1059.12     1001.16     13.08 o 
   5   3   1        3.42        4.81      0.88 o 
   6   3   1        9.30        8.90      1.80 o 
  -6   4   1        0.00        0.00      0.99 o 
  -5   4   1      242.73      231.75      3.36 o 
  -4   4   1        0.00        0.00      0.50 o 
  -3   4   1       30.26       27.20      0.76 o 
  -2   4   1       65.62       67.18      1.00 o 
  -1   4   1      142.85      168.26      1.71 o 
   0   4   1       10.42       11.84      0.84 o 
   1   4   1      427.97      528.93      9.52 o 
   2   4   1        0.17        0.00      0.41 o 
   3   4   1        1.16        0.25      0.39 o 
   4   4   1       99.80       91.63      1.64 o 
   5   4   1      133.52      116.85      2.64 o 
   6   4   1       20.39       19.91      1.90 o 
  -6   5   1      257.99      251.09      6.60 o 
  -5   5   1      106.10      108.30      1.99 o 
  -4   5   1       39.27       39.05      1.04 o 
  -3   5   1       67.92       61.76      1.19 o 
  -2   5   1        5.57       12.28      0.46 o 
  -1   5   1      404.77      446.90      3.83 o 
   0   5   1      389.78      435.24     15.37 o 
   1   5   1      101.45       96.65      2.14 o 
   2   5   1       12.65       18.78      0.84 o 
   3   5   1      141.79      135.64      2.04 o 
   4   5   1        9.92        9.86      0.98 o 
   5   5   1      263.17      262.05      9.38 o 
   6   5   1       58.13       51.23      1.90 o 
  -6   6   1        8.68       11.51      1.93 o 
  -5   6   1       74.58       74.41      2.32 o 
  -4   6   1        0.98        0.62      0.58 o 
  -3   6   1      164.28      177.48      2.58 o 
  -2   6   1        4.30        4.35      0.77 o 
  -1   6   1        2.71        1.34      0.33 o 
   0   6   1        0.47        0.00      0.26 o 
   1   6   1       49.87       56.48      1.39 o 
   2   6   1       32.08       36.82      1.17 o 
   3   6   1       17.01       15.58      0.95 o 
   4   6   1       17.07       15.02      1.05 o 
   5   6   1       78.09       71.41      2.09 o 
  -5   7   1       16.70       17.60      1.35 o 
  -4   7   1        0.04        0.02      0.81 o 
  -3   7   1      152.47      152.84      2.06 o 
  -2   7   1      959.11     1041.31     12.66 o 
  -1   7   1      320.31      377.32      3.65 o 
   0   7   1      210.30      260.54      2.97 o 
   1   7   1      332.07      378.52      5.99 o 
   2   7   1     1059.92     1136.32     16.66 o 
   3   7   1       61.29       56.35      3.43 o 
   4   7   1       24.11       26.01      1.29 o 
   5   7   1        0.46        0.05      1.06 o 
  -5   8   1        1.14        1.18      3.45 o 
  -4   8   1        7.91        4.81      0.99 o 
  -3   8   1      305.78      307.34      4.30 o 
  -2   8   1        2.06        1.10      0.54 o 
  -1   8   1        2.49        1.46      0.37 o 
   0   8   1        0.26        0.15      0.35 o 
   1   8   1       25.16       28.93      2.73 o 
   2   8   1       85.69       80.34      1.96 o 
   3   8   1      260.15      250.28      8.14 o 
   4   8   1        0.07        0.04      0.98 o 
   5   8   1        4.51        3.60      1.23 o 
  -5   9   1       45.48       43.84      1.88 o 
  -4   9   1      215.25      204.84      5.06 o 
  -3   9   1      138.97      137.20      2.41 o 
  -2   9   1      103.78      103.50      1.90 o 
  -1   9   1        8.78        8.67      1.26 o 
   0   9   1      111.36      121.52      1.72 o 
   1   9   1       28.98       28.00      1.13 o 
   2   9   1       72.46       76.41      1.98 o 
   3   9   1      282.86      276.24      4.97 o 
   4   9   1       78.28       62.62      2.01 o 
  -4  10   1        2.36        0.81      1.28 o 
  -2  10   1      109.17      113.93      3.72 o 
  -1  10   1      302.60      308.98      7.48 o 
   0  10   1       39.21       39.84      1.11 o 
   1  10   1      202.16      206.23      3.80 o 
   2  10   1       27.71       23.62      1.24 o 
   3  10   1       14.23       11.14      1.27 o 
   4  10   1        3.85        2.89      1.17 o 
  -4  11   1        2.45        3.87      1.30 o 
  -3  11   1       34.70       34.33      2.34 o 
  -2  11   1       30.63       27.18      1.98 o 
  -1  11   1      317.08      350.29      8.46 o 
   1  11   1      146.80      155.40      2.57 o 
   2  11   1       84.20       79.82      2.18 o 
   3  11   1       29.16       33.07      1.64 o 
  -2  12   1       21.65       21.55      2.01 o 
  -1  12   1      170.48      181.50      5.20 o 
   0  12   1        0.73        0.24      1.16 o 
   1  12   1      139.29      156.69      4.86 o 
   2  12   1       15.94       15.12      1.94 o 
   3  12   1        3.37        1.39      1.16 o 
  -2  13   1      134.05      132.72      4.49 o 
  -1  13   1        2.03        4.04      1.60 o 
   1  13   1       42.78       45.24      2.59 o 
   2  13   1      113.33      108.34      4.13 o 
  -6   0   2       43.56       42.90      2.15 o 
  -5   0   2        7.24        7.67      1.23 o 
  -4   0   2      341.50      351.09      7.81 o 
  -3   0   2     1523.04     1387.73     27.75 o 
  -2   0   2      552.20      484.73      7.07 o 
  -1   0   2     1374.65     1366.26     29.32 o 
   1   0   2      371.88      340.12      7.10 o 
   2   0   2     3508.75     3414.93     48.07 o 
   3   0   2      126.61      154.41      2.75 o 
   4   0   2        2.13        0.85      0.65 o 
   5   0   2       52.85       50.38      1.58 o 
   6   0   2       62.67       70.44      2.93 o 
  -6   1   2       99.13      103.03      2.42 o 
  -5   1   2       23.70       22.98      1.10 o 
  -4   1   2        8.72        5.34      0.54 o 
  -3   1   2       44.65       50.42      1.21 o 
  -2   1   2      223.70      228.14      2.49 o 
  -1   1   2     6632.49     6489.70     90.47 o 
   0   1   2     2495.52     2488.29     34.59 o 
   1   1   2      533.07      550.62      7.39 o 
   2   1   2      125.33      148.63      2.17 o 
   3   1   2        3.44        3.69      0.48 o 
   4   1   2      113.71      113.98      1.90 o 
   5   1   2      193.28      195.88      2.99 o 
   6   1   2        0.00        0.78      1.12 o 
  -6   2   2      143.48      158.20      3.24 o 
  -5   2   2       15.89       14.27      0.96 o 
  -4   2   2      280.91      271.67      3.64 o 
  -3   2   2      449.62      407.02      5.04 o 
  -2   2   2     2702.85     2646.03     30.19 o 
  -1   2   2     1014.70      991.61     12.96 o 
   0   2   2     3881.41     4061.27     57.08 o 
   1   2   2     1314.41     1308.70     18.68 o 
   2   2   2      524.29      480.06      5.84 o 
   3   2   2      674.22      670.41      8.11 o 
   4   2   2       40.42       35.38      0.85 o 
   5   2   2       31.32       33.37      1.09 o 
   6   2   2      255.72      309.72      7.83 o 
  -6   3   2       22.86       20.96      1.28 o 
  -5   3   2       32.86       38.09      1.36 o 
  -4   3   2      356.67      368.20      4.78 o 
  -3   3   2      738.61      748.38      8.94 o 
  -2   3   2      430.46      464.59      5.63 o 
  -1   3   2       77.36       80.27      1.02 o 
   0   3   2       17.54       15.93      0.59 o 
   1   3   2     1326.46     1492.91     21.30 o 
   2   3   2      161.85      154.45      2.76 o 
   3   3   2      771.17      800.42      9.60 o 
   4   3   2        0.58        0.33      0.46 o 
   5   3   2        8.87        7.33      1.60 o 
   6   3   2        6.98       12.88      2.03 o 
  -6   4   2       25.65       26.38      1.39 o 
  -5   4   2        3.34        3.36      0.91 o 
  -4   4   2        0.31        1.59      1.30 o 
  -3   4   2     1188.77     1184.96     12.10 o 
  -2   4   2     1404.87     1475.96     20.98 o 
  -1   4   2       23.85       22.58      0.64 o 
   0   4   2       35.94       45.65      1.09 o 
   1   4   2      638.20      710.44     11.68 o 
   2   4   2     2365.91     2481.39     35.25 o 
   3   4   2      159.20      136.51      2.05 o 
   4   4   2        1.43        0.46      0.75 o 
   5   4   2        8.06        8.31      1.16 o 
  -6   5   2       52.58       57.18      1.89 o 
  -5   5   2      105.07      108.00      2.48 o 
  -4   5   2       16.88       14.09      0.77 o 
  -3   5   2       32.63       32.19      0.88 o 
  -2   5   2       74.93       81.70      1.36 o 
  -1   5   2       58.18       52.99      0.93 o 
   0   5   2        1.53        0.08      0.37 o 
   1   5   2       78.58       88.81      1.85 o 
   2   5   2       15.36       16.45      1.34 o 
   3   5   2       58.35       48.53      1.47 o 
   4   5   2       69.91       64.06      1.84 o 
   5   5   2       95.58      105.76      2.62 o 
  -6   6   2      120.29      131.89      2.96 o 
  -5   6   2      170.79      164.82      2.69 o 
  -4   6   2        1.91        3.39      0.95 o 
  -3   6   2       46.86       41.74      1.02 o 
  -2   6   2        8.74        9.93      0.56 o 
  -1   6   2      677.96      733.58      7.56 o 
   0   6   2     1119.84     1327.85     19.10 o 
   1   6   2        0.37        0.55      0.50 o 
   2   6   2       47.09       38.47      1.29 o 
   3   6   2        7.37        5.34      0.95 o 
   4   6   2       96.88       83.78      2.20 o 
   5   6   2      151.33      154.40      3.38 o 
  -5   7   2       46.25       46.60      1.84 o 
  -4   7   2      140.31      147.86      2.43 o 
  -3   7   2       44.53       48.49      1.14 o 
  -2   7   2      101.44      100.28      1.66 o 
  -1   7   2     1301.33     1462.39     17.16 o 
   0   7   2      602.50      701.85      8.55 o 
   1   7   2      392.68      418.69      6.61 o 
   2   7   2        3.45        3.92      1.21 o 
   3   7   2      101.56      106.30      2.45 o 
   4   7   2      199.40      201.04      3.98 o 
   5   7   2       52.30       53.42      1.94 o 
  -5   8   2      126.14      134.04      3.14 o 
  -4   8   2      662.14      657.34     10.46 o 
  -3   8   2       46.71       42.46      1.35 o 
  -2   8   2       90.41      102.72      2.17 o 
  -1   8   2      211.89      210.80      3.67 o 
   0   8   2      225.84      231.72      4.59 o 
   1   8   2      316.38      359.73      5.88 o 
   2   8   2      133.09      127.81      2.74 o 
   3   8   2      526.21      512.87      8.30 o 
   4   8   2      275.60      276.99      5.16 o 
  -5   9   2      155.97      167.00      5.03 o 
  -4   9   2      117.26      124.98      3.92 o 
  -3   9   2      212.48      208.94      3.93 o 
  -2   9   2      283.60      286.42      4.87 o 
  -1   9   2        1.26        2.34      1.48 o 
   0   9   2       55.41       63.29      1.37 o 
   1   9   2      478.80      506.47      6.55 o 
   2   9   2       17.85       15.09      1.09 o 
   3   9   2      351.02      350.70      6.11 o 
   4   9   2       66.69       68.61      2.20 o 
  -4  10   2        3.17        0.96      1.62 o 
  -3  10   2      134.96      142.00      4.50 o 
  -2  10   2        2.13        0.47      1.18 o 
  -1  10   2      297.27      320.20      4.40 o 
   0  10   2      513.04      539.61      6.92 o 
   1  10   2        1.67        0.27      0.64 o 
   2  10   2      186.00      194.72      3.85 o 
   3  10   2        0.46        0.00      1.00 o 
   4  10   2      188.75      197.89      4.22 o 
  -3  11   2        7.15        7.93      1.80 o 
  -2  11   2       88.73       85.15      3.28 o 
  -1  11   2       57.29       54.93      2.56 o 
   0  11   2       38.82       33.60      1.64 o 
   1  11   2       69.57       73.58      1.68 o 
   2  11   2        0.24        0.00      0.97 o 
   3  11   2       23.83       21.73      1.48 o 
  -3  12   2       58.08       58.82      3.00 o 
  -2  12   2        1.76        0.03      1.39 o 
  -1  12   2      201.77      202.24      5.73 o 
   0  12   2      275.33      287.51      5.22 o 
   1  12   2       71.03       65.60      1.67 o 
   2  12   2      109.94      115.79      2.90 o 
  -1  13   2       58.51       48.47      2.65 o 
   0  13   2       18.51       17.44      2.47 o 
   1  13   2        6.28        6.06      1.69 o 
  -6   1   3      159.34      169.86      3.45 o 
  -5   1   3       11.29        8.56      0.99 o 
  -4   1   3        5.62        4.02      0.72 o 
  -3   1   3      547.39      529.26      6.46 o 
  -2   1   3      769.99      763.85      7.79 o 
  -1   1   3        0.49        0.00      0.32 o 
   0   1   3       10.66       15.16      0.87 o 
   1   1   3      738.17      725.89      8.60 o 
   2   1   3      892.30      887.76     10.70 o 
   3   1   3        1.46        0.97      0.42 o 
   4   1   3       33.73       28.30      0.83 o 
   5   1   3      119.48      119.24      1.90 o 
  -6   2   3       31.23       32.40      2.10 o 
  -5   2   3       61.51       57.65      1.65 o 
  -4   2   3        1.47        2.80      0.71 o 
  -3   2   3        0.31        0.30      0.40 o 
  -2   2   3       82.25       77.53      1.29 o 
  -1   2   3        4.28        1.66      0.95 o 
   0   2   3       67.42       56.84      1.22 o 
   1   2   3       71.32       67.27      1.13 o 
   2   2   3        2.82        4.49      0.65 o 
   3   2   3        7.82        8.41      0.65 o 
   4   2   3      138.84      126.16      1.84 o 
   5   2   3       10.58       11.93      2.81 o 
  -6   3   3       17.38       15.98      1.40 o 
  -5   3   3      172.05      173.27      3.33 o 
  -4   3   3      167.97      170.83      2.57 o 
  -3   3   3      453.95      437.06      5.47 o 
  -2   3   3      311.89      294.64      5.00 o 
  -1   3   3       30.80       21.85      0.76 o 
   0   3   3       57.96       46.39      2.62 o 
   1   3   3      485.54      476.49      7.23 o 
   2   3   3      377.79      371.42      5.91 o 
   3   3   3      377.45      368.64      6.01 o 
   4   3   3      152.68      146.06      2.44 o 
   5   3   3        2.35        1.11      1.04 o 
  -6   4   3      133.83      142.88      3.13 o 
  -5   4   3      134.18      130.76      2.75 o 
  -4   4   3       76.26       67.54      1.41 o 
  -3   4   3        9.73        7.71      1.30 o 
  -2   4   3       12.16       10.97      0.54 o 
  -1   4   3      220.90      227.35      2.57 o 
   0   4   3       35.98       37.04      1.02 o 
   1   4   3       35.92       35.16      2.45 o 
   2   4   3       36.21       34.40      1.18 o 
   3   4   3      207.66      197.90      3.67 o 
   4   4   3      255.49      244.14      4.49 o 
   5   4   3      136.24      135.62      3.10 o 
  -6   5   3      235.96      245.03      4.56 o 
  -5   5   3        8.05        8.79      1.48 o 
  -4   5   3      128.13      134.45      2.22 o 
  -3   5   3       12.17        9.52      1.62 o 
  -2   5   3       42.70       38.62      0.91 o 
  -1   5   3      219.96      200.80      2.68 o 
   0   5   3      262.98      257.96      4.21 o 
   1   5   3       22.59       19.30      0.89 o 
   2   5   3       38.15       37.11      1.27 o 
   3   5   3        6.33        6.53      0.93 o 
   4   5   3        8.08        8.42      1.10 o 
   5   5   3      252.52      259.16      7.91 o 
  -5   6   3        0.17        0.48      1.39 o 
  -4   6   3      163.33      163.03      2.58 o 
  -3   6   3      290.66      297.39      4.98 o 
  -2   6   3      266.27      254.82      3.42 o 
  -1   6   3      123.62      119.22      1.88 o 
   0   6   3      242.98      256.96      4.29 o 
   1   6   3      560.84      601.69      9.19 o 
   2   6   3      202.75      211.77      4.46 o 
   3   6   3      200.32      196.00      3.79 o 
   4   6   3       55.74       51.78      1.78 o 
   5   6   3       56.15       59.85      2.08 o 
  -5   7   3       28.37       32.56      1.46 o 
  -4   7   3        0.02        0.00      0.69 o 
  -3   7   3      229.70      238.14      3.38 o 
  -2   7   3      210.46      207.04      2.92 o 
  -1   7   3      299.34      305.83      4.09 o 
   0   7   3      286.07      322.21      7.06 o 
   1   7   3      422.90      455.66      7.25 o 
   2   7   3      246.99      253.17      4.53 o 
   3   7   3       32.41       34.93      1.45 o 
   4   7   3       65.39       68.18      2.09 o 
  -5   8   3        2.16        2.26      1.21 o 
  -4   8   3        0.73        0.32      0.76 o 
  -3   8   3       62.78       62.35      1.39 o 
  -2   8   3      113.39      113.22      2.48 o 
  -1   8   3      134.32      136.47      2.20 o 
   0   8   3       60.09       57.24      1.30 o 
   1   8   3       26.94       26.39      1.21 o 
   2   8   3       50.86       50.44      1.93 o 
   3   8   3        3.48        4.28      1.62 o 
   4   8   3       13.33       14.91      1.44 o 
  -4   9   3      316.99      306.61      5.58 o 
  -3   9   3       12.61       12.38      1.08 o 
  -2   9   3       15.67       11.90      1.24 o 
  -1   9   3        5.69        6.40      0.78 o 
   0   9   3       44.67       49.99      1.27 o 
   1   9   3        0.17        0.34      0.79 o 
   2   9   3        3.26        3.66      0.98 o 
   3   9   3      212.01      206.86      4.18 o 
   4   9   3      136.34      126.42      3.15 o 
  -4  10   3       26.43       22.17      2.07 o 
  -2  10   3       71.05       71.96      2.02 o 
  -1  10   3       97.19       96.23      2.33 o 
   0  10   3       15.68       15.68      0.91 o 
   1  10   3       16.75       16.78      0.99 o 
   2  10   3       93.08       83.31      4.06 o 
   3  10   3       14.96       10.19      1.39 o 
  -3  11   3       10.06        7.40      1.73 o 
  -2  11   3        1.53        1.01      1.39 o 
  -1  11   3      764.09      782.10     13.07 o 
   0  11   3      794.51      817.88     13.33 o 
   1  11   3       16.17       16.63      2.13 o 
   2  11   3        1.32        0.00      1.11 o 
  -2  12   3      108.05      103.70      3.89 o 
  -1  12   3       56.78       55.51      2.82 o 
   0  12   3       40.99       37.03      1.33 o 
   1  12   3       26.02       22.90      1.20 o 
  -6   0   4      109.49      119.16      3.94 o 
  -5   0   4      135.60      147.17      4.26 o 
  -4   0   4        5.68        5.77      1.23 o 
  -3   0   4       33.28       31.78      1.63 o 
  -2   0   4      167.82      170.14      3.91 o 
  -1   0   4     6383.81     5732.50    112.18 o 
   0   0   4     1363.21     1313.35     26.28 o 
   1   0   4       21.45       21.06      1.16 o 
   2   0   4        4.85        3.83      0.66 o 
   3   0   4        7.15        6.57      1.49 o 
   4   0   4      730.86      761.12     11.63 o 
   5   0   4        1.29        0.00      1.58 o 
  -6   1   4        2.26        1.97      1.13 o 
  -5   1   4       57.12       59.54      1.77 o 
  -4   1   4      145.55      154.10      2.40 o 
  -3   1   4        0.19        0.62      0.38 o 
  -2   1   4      512.31      511.11      5.39 o 
  -1   1   4      348.90      332.00      7.25 o 
   0   1   4      371.98      371.08      5.62 o 
   1   1   4       27.54       24.35      0.86 o 
   2   1   4      389.52      395.25      5.07 o 
   3   1   4       28.14       26.02      0.77 o 
   4   1   4        0.83        0.20      1.01 o 
   5   1   4       27.48       26.62      1.21 o 
  -6   2   4       29.60       26.51      1.43 o 
  -5   2   4      389.88      428.33      6.97 o 
  -4   2   4      278.86      293.75      4.01 o 
  -3   2   4       19.11       17.06      0.72 o 
  -2   2   4      254.19      246.45      2.80 o 
  -1   2   4        8.27       10.76      0.65 o 
   0   2   4      357.61      325.58      4.12 o 
   1   2   4       24.16       24.78      0.93 o 
   2   2   4        4.70        5.41      0.83 o 
   3   2   4      428.10      442.04      7.12 o 
   4   2   4       49.97       49.56      1.35 o 
   5   2   4       76.93       86.88      1.96 o 
  -6   3   4       24.27       28.32      1.48 o 
  -5   3   4        9.32        9.20      1.10 o 
  -4   3   4       14.58       14.73      0.78 o 
  -3   3   4        0.21        1.10      0.77 o 
  -2   3   4      297.77      280.12      3.65 o 
  -1   3   4      151.33      148.20      2.09 o 
   0   3   4      185.83      181.34      2.48 o 
   1   3   4        7.87        7.96      0.70 o 
   2   3   4       54.08       53.55      1.60 o 
   3   3   4       10.88       11.34      1.41 o 
   4   3   4       18.54       19.20      0.94 o 
   5   3   4       37.97       42.43      1.81 o 
  -6   4   4        8.00       11.55      2.97 o 
  -5   4   4       24.02       25.53      1.28 o 
  -4   4   4       51.05       50.16      1.24 o 
  -3   4   4      233.36      230.17      3.24 o 
  -2   4   4      138.33      128.07      1.99 o 
  -1   4   4      233.15      214.45      3.43 o 
   0   4   4      132.16      122.64      2.36 o 
   1   4   4      350.92      352.38      5.69 o 
   2   4   4      289.69      303.67      5.15 o 
   3   4   4      111.04      107.66      4.17 o 
   4   4   4       68.67       74.14      2.13 o 
   5   4   4       10.57       10.09      1.45 o 
  -5   5   4       32.11       28.56      1.35 o 
  -4   5   4      261.66      272.04      3.85 o 
  -3   5   4       53.51       55.57      1.59 o 
  -2   5   4      515.98      495.42      6.18 o 
  -1   5   4      161.99      155.01      2.41 o 
   0   5   4      567.58      585.06     10.97 o 
   1   5   4      330.10      331.52      5.46 o 
   2   5   4       45.27       52.40      1.60 o 
   3   5   4      285.08      290.71      5.18 o 
   4   5   4       16.66       16.01      1.22 o 
  -5   6   4       25.82       25.79      1.35 o 
  -4   6   4       24.50       24.66      0.99 o 
  -3   6   4       31.66       29.53      0.99 o 
  -2   6   4        3.39        1.95      0.68 o 
  -1   6   4      574.87      548.51      8.28 o 
   0   6   4      174.86      163.11      4.01 o 
   1   6   4       44.68       40.25      1.36 o 
   3   6   4        3.65        3.12      1.88 o 
   4   6   4      113.49      111.63      2.82 o 
  -5   7   4       78.41       83.02      2.24 o 
  -4   7   4      144.67      140.18      2.40 o 
  -3   7   4        2.57        3.21      2.06 o 
  -2   7   4        1.52        0.75      1.01 o 
  -1   7   4        1.80        0.80      0.54 o 
   0   7   4       17.13       20.99      1.06 o 
   1   7   4      120.42      117.09      2.56 o 
   2   7   4      205.41      197.29      3.86 o 
   3   7   4        0.73        1.59      0.99 o 
   4   7   4       65.13       72.81      3.32 o 
  -4   8   4      149.10      142.69      3.09 o 
  -3   8   4       60.64       61.00      1.81 o 
  -2   8   4      306.81      305.56      5.26 o 
  -1   8   4       76.56       79.83      3.11 o 
   0   8   4      163.29      160.94      3.50 o 
   1   8   4       95.42       96.45      2.35 o 
   2   8   4       79.64       81.38      2.24 o 
   3   8   4      311.85      319.67      5.82 o 
  -4   9   4       48.51       46.20      1.99 o 
  -3   9   4       23.02       21.73      1.84 o 
  -2   9   4       23.70       22.88      1.26 o 
  -1   9   4       18.14       17.32      1.16 o 
   0   9   4       74.06       75.28      1.64 o 
   1   9   4       68.06       68.63      2.19 o 
   2   9   4      107.83      113.21      2.79 o 
   3   9   4       17.50       19.35      2.35 o 
  -3  10   4      536.81      543.68     12.83 o 
  -2  10   4       16.17       16.75      1.46 o 
  -1  10   4       46.90       45.82      1.68 o 
   0  10   4       36.85       34.97      1.23 o 
   1  10   4      308.56      308.62      5.54 o 
   2  10   4      388.49      394.29      6.92 o 
  -3  11   4        5.83        6.36      1.81 o 
  -2  11   4        0.64        0.28      1.20 o 
  -1  11   4        0.00        0.00      1.07 o 
   0  11   4        6.88        5.12      1.22 o 
   1  11   4      132.92      138.11      2.63 o 
  -1  12   4        7.79        5.60      2.11 o 
   0  12   4       30.86       26.12      1.56 o 
  -6   1   5       61.87       67.56      2.83 o 
  -5   1   5       95.83      102.43      2.47 o 
  -4   1   5       41.60       43.68      1.50 o 
  -3   1   5        9.25        7.29      0.83 o 
  -2   1   5       87.84       81.39      1.25 o 
  -1   1   5      652.31      638.62     13.44 o 
   0   1   5      275.02      266.39      4.41 o 
   1   1   5        1.07        0.77      0.50 o 
   2   1   5        2.72        4.07      0.61 o 
   3   1   5       68.69       67.83      1.55 o 
   4   1   5      152.11      156.31      3.37 o 
  -5   2   5        1.95        1.10      1.13 o 
  -4   2   5       67.57       64.73      1.47 o 
  -3   2   5       15.69       14.95      1.30 o 
  -2   2   5       90.68       85.51      1.54 o 
  -1   2   5       50.07       40.65      2.02 o 
   0   2   5       76.21       72.87      1.35 o 
   1   2   5       18.57       15.15      0.69 o 
   2   2   5      153.00      144.63      2.91 o 
   3   2   5       31.36       31.94      1.40 o 
   4   2   5      159.50      164.04      2.85 o 
  -5   3   5      346.87      359.12      6.12 o 
  -4   3   5       78.44       79.70      1.66 o 
  -3   3   5        8.55        8.67      0.86 o 
  -2   3   5       12.33       10.11      0.81 o 
  -1   3   5      421.44      397.82      6.10 o 
   0   3   5      246.44      234.29      3.21 o 
   1   3   5        2.11        2.71      0.71 o 
   2   3   5       11.24       13.13      1.65 o 
   3   3   5      659.37      658.69     10.36 o 
   4   3   5      141.73      142.38      2.63 o 
  -5   4   5        6.15        7.46      0.99 o 
  -4   4   5      127.05      134.98      2.34 o 
  -3   4   5        0.00        0.00      0.61 o 
  -2   4   5      232.38      218.84      5.07 o 
  -1   4   5        2.51        3.54      0.67 o 
   0   4   5      339.18      328.06      5.39 o 
   1   4   5       91.86       87.56      2.06 o 
   2   4   5       25.72       28.01      1.24 o 
   3   4   5       79.97       75.32      3.44 o 
   4   4   5       58.04       56.13      2.06 o 
  -5   5   5       38.57       40.39      1.34 o 
  -4   5   5       71.31       72.03      1.62 o 
  -3   5   5        2.91        0.46      0.82 o 
  -2   5   5       97.29       98.97      2.28 o 
  -1   5   5      193.09      169.08      3.11 o 
   0   5   5      138.31      130.82      2.65 o 
   1   5   5        1.78        1.30      0.76 o 
   2   5   5       10.68       11.60      1.13 o 
   3   5   5        0.31        0.10      0.94 o 
   4   5   5       90.27       95.51      2.65 o 
  -5   6   5        3.50        1.19      1.00 o 
  -4   6   5        0.07        1.34      0.81 o 
  -3   6   5        5.67        5.02      1.00 o 
  -2   6   5      101.10       90.88      3.18 o 
  -1   6   5       31.08       29.93      0.97 o 
   0   6   5       20.91       19.73      1.05 o 
   1   6   5       13.09       12.09      1.04 o 
   2   6   5       17.24       16.13      1.23 o 
   3   6   5        9.97        8.22      1.23 o 
  -4   7   5        1.13        2.07      1.03 o 
  -3   7   5      303.62      314.88      5.54 o 
  -2   7   5      121.54      118.87      3.87 o 
  -1   7   5       32.97       30.50      1.32 o 
   0   7   5       38.33       37.44      1.74 o 
   1   7   5      505.93      518.06      8.34 o 
   2   7   5      171.35      174.93      5.64 o 
   3   7   5       27.66       26.20      1.53 o 
  -4   8   5      221.57      220.75      4.34 o 
  -3   8   5       37.74       34.97      1.53 o 
  -2   8   5       11.33        9.31      2.01 o 
  -1   8   5        0.56        0.71      1.09 o 
   0   8   5      121.84      114.81      2.58 o 
   1   8   5       19.99       20.12      1.28 o 
   2   8   5      226.46      223.75      4.45 o 
   3   8   5       48.47       44.81      2.48 o 
  -3   9   5      207.37      209.62      6.10 o 
  -2   9   5       51.11       51.27      2.23 o 
  -1   9   5      121.54      118.63      2.84 o 
   0   9   5        2.45        3.03      0.95 o 
   1   9   5       50.86       50.99      1.83 o 
   2   9   5      150.71      151.80      3.48 o 
  -2  10   5      276.69      267.17      5.08 o 
  -1  10   5       26.72       24.14      1.45 o 
   0  10   5       82.23       72.68      2.24 o 
   1  10   5       33.25       31.03      1.59 o 
  -1  11   5      108.29      109.66      2.87 o 
  -5   0   6       21.40       23.15      2.00 o 
  -4   0   6       56.08       57.80      2.54 o 
  -3   0   6        0.30        1.89      1.31 o 
  -2   0   6       97.72       92.12      2.42 o 
   0   0   6       51.21       54.47      2.19 o 
   1   0   6      367.46      374.93      8.53 o 
   2   0   6        0.57        1.08      0.83 o 
   3   0   6       61.35       55.61      2.65 o 
  -5   1   6        5.23        3.71      1.25 o 
  -4   1   6       11.80        8.22      1.16 o 
  -3   1   6        0.82        1.08      0.89 o 
  -2   1   6      676.82      629.89     11.65 o 
  -1   1   6        6.31        1.95      1.04 o 
   0   1   6       21.48       23.23      1.09 o 
   1   1   6       23.59       20.84      1.24 o 
   2   1   6       40.28       40.67      1.48 o 
   3   1   6       72.29       78.33      2.23 o 
  -5   2   6      124.11      127.35      2.96 o 
  -4   2   6       52.92       53.14      2.46 o 
  -3   2   6      249.31      261.14      3.71 o 
  -2   2   6       37.38       33.36      1.26 o 
  -1   2   6       79.65       73.50      1.77 o 
   0   2   6       75.88       79.38      1.95 o 
   1   2   6        0.04        0.76      0.80 o 
   2   2   6      181.55      180.41      3.59 o 
   3   2   6       13.55       17.38      1.12 o 
  -5   3   6        7.64        7.76      2.46 o 
  -4   3   6       90.51       96.52      2.04 o 
  -3   3   6        0.93        2.10      1.15 o 
  -2   3   6       16.11       14.96      0.87 o 
  -1   3   6        1.95        2.82      0.74 o 
   0   3   6       68.33       70.08      1.83 o 
   1   3   6        6.35        7.63      0.98 o 
   2   3   6       72.60       81.00      2.18 o 
   3   3   6        2.21        4.26      1.13 o 
  -5   4   6        0.73        0.06      1.32 o 
  -4   4   6       58.95       63.02      1.58 o 
  -3   4   6      158.36      140.21      8.33 o 
  -2   4   6       69.65       66.52      1.85 o 
  -1   4   6       16.47       17.15      0.96 o 
   0   4   6       25.97       25.42      1.17 o 
   1   4   6      322.65      329.46      5.66 o 
   2   4   6      171.82      175.68      3.61 o 
   3   4   6       41.36       45.74      1.83 o 
  -4   5   6        6.36        4.29      0.95 o 
  -3   5   6        2.98        2.55      1.02 o 
  -2   5   6       12.13       11.94      1.62 o 
  -1   5   6        2.79        2.09      0.79 o 
   0   5   6       29.12       28.74      2.49 o 
   1   5   6       12.70       16.45      1.32 o 
   2   5   6        0.23        0.00      0.97 o 
   3   5   6       30.03       29.09      1.61 o 
  -4   6   6       18.46       18.64      1.41 o 
  -3   6   6        2.08        2.39      1.07 o 
  -2   6   6       72.87       72.06      2.06 o 
  -1   6   6      323.32      301.01      7.41 o 
   0   6   6       22.47       20.43      1.17 o 
   1   6   6       16.80       15.56      2.06 o 
   2   6   6        9.52        9.75      1.28 o 
  -4   7   6        0.26        0.35      1.23 o 
  -3   7   6        2.32        2.19      1.13 o 
  -2   7   6      142.92      139.14      3.11 o 
  -1   7   6       22.44       24.87      1.36 o 
   0   7   6       20.41       22.79      2.23 o 
   1   7   6       16.45       17.45      1.34 o 
   2   7   6       20.11       17.85      1.46 o 
  -3   8   6       26.97       28.20      1.57 o 
  -2   8   6       37.11       37.58      1.63 o 
  -1   8   6       11.21       15.02      1.65 o 
   0   8   6      166.59      162.22      3.39 o 
   1   8   6       14.65       16.51      1.47 o 
  -2   9   6       16.62       16.01      1.57 o 
  -1   9   6       55.12       55.55      2.00 o 
   0   9   6       32.61       32.04      1.65 o 
  -4   1   7       63.62       73.18      2.20 o 
  -3   1   7      239.68      258.34      4.66 o 
  -2   1   7       28.70       26.05      1.32 o 
  -1   1   7       23.71       25.56      1.23 o 
   0   1   7       40.45       44.01      2.24 o 
   1   1   7      301.17      322.10      5.66 o 
   2   1   7       41.30       42.90      1.71 o 
  -4   2   7        7.08        9.25      1.43 o 
  -3   2   7       19.09       18.14      2.03 o 
  -2   2   7       10.78       13.06      1.59 o 
  -1   2   7        7.46        8.82      1.05 o 
   0   2   7       32.22       34.45      1.44 o 
   1   2   7        4.15        3.56      1.07 o 
   2   2   7        1.36        0.06      1.22 o 
  -4   3   7       88.29       98.43      2.55 o 
  -3   3   7      116.94      116.12      2.74 o 
  -2   3   7        2.11        4.13      1.43 o 
  -1   3   7        0.18        0.92      1.06 o 
   0   3   7       45.96       51.65      1.71 o 
   1   3   7      136.75      147.77      3.21 o 
   2   3   7      124.56      129.43      3.10 o 
  -4   4   7       13.46       15.92      2.21 o 
  -3   4   7        0.00        1.29      1.10 o 
  -2   4   7       90.61       95.77      2.42 o 
  -1   4   7        1.52        0.75      1.32 o 
   0   4   7       28.94       31.76      1.42 o 
   1   4   7        0.08        0.00      1.00 o 
   2   4   7      130.22      140.48      3.31 o 
  -3   5   7       15.22       17.15      1.41 o 
  -2   5   7       56.60       54.01      1.81 o 
  -1   5   7       43.37       39.19      2.21 o 
   0   5   7       20.11       20.00      1.29 o 
   1   5   7        8.28        8.50      2.01 o 
  -3   6   7       12.42       16.67      2.14 o 
  -2   6   7       72.90       71.47      2.15 o 
  -1   6   7        8.09       11.47      2.00 o 
   0   6   7      266.65      261.54      4.87 o 
   1   6   7        1.46        1.19      1.60 o 
  -2   7   7       48.17       44.65      1.81 o 
  -1   7   7       65.79       69.73      2.21 o 
   0   7   7       62.24       57.99      2.82 o 
  -2   1   8      145.89      146.12      4.56 o 
  -1   1   8       17.58       19.56      1.95 o 
   0   1   8        2.75        3.36      1.71 o 
  -2   2   8        4.80        7.01      1.75 o 
  -1   2   8        1.22        3.70      1.21 o 
   0   2   8        7.92       11.14      1.50 o 
  -2   3   8        8.75       10.87      1.96 o 
  -1   3   8        0.32        0.94      1.60 o 
                                                 
